# Supplementary material for: Differences in Genotype and Virulence among Four Multidrug-Resistant Streptococcus pneumoniae Isolates Belonging to the PMEN1 Clone
Source: PLoS One. 2011 Dec 19;6(12):e28850. doi: 10.1371/journal.pone.0028850 (PMC3242761; doi:10.1371/journal.pone.0028850)
Supplement: Table S1 — Map of the final sequencing contigs onto the final assembly. (XLS) [file pone.0028850.s002.xls]

## Sheet: S1
Table S1: Map of the final sequencing contigs onto the final assembly.
Strain	Contig Name	strand	Start Position on Final Assembly	End Position on Final Assembly
SV35-T23	Contig0001	forward	1	428337
SV35-T23	Contig0009	complement	428338	429393
SV35-T23	CGSSpSV35Ctg11	forward	429394	431044
SV35-T23	Contig0005	forward	431045	1668968
SV35-T23	CGSSpSV35Ctg3	forward	1668969	1670482
SV35-T23	CGSSpSV35Ctg4	forward	1670483	1802391
SV35-T23	Contig0006	forward	1802392	1895653
SV35-T23	Contig0007	forward	1895654	1952296
SV35-T23	CGSSpSV35Ctg13	forward	1952297	2006420
SV35-T23	Contig0008	forward	2006421	2160774
SV35-T23	CGSSpSV35Ctg2	forward	2160775	2161622
SV35-T23	CGSSpSV35Ctg21	forward	2161623	2162633
SV36-T3	Contig0008	forward	1	88406
SV36-T3	Contig0003	forward	88407	404976
SV36-T3	CGSSpSV36Ctg4	forward	404977	407640
SV36-T3	CGSSpSV36Ctg12	forward	407641	453999
SV36-T3	Contig0005	forward	454000	528535
SV36-T3	Contig0006	forward	528536	1367850
SV36-T3	Contig0007	forward	1367851	2150217
SV36-T3	CGSSpSV36Ctg1	forward	2150218	2152288
SV36-T3	CGSSpSV36Ctg2	forward	2152289	2152801
SV36-T3	CGSSpSV36Ctg24	forward	2152802	2156885
PN4595-T23	contig.0	forward	1	96554
PN4595-T23	contig.1	forward	96555	330402
PN4595-T23	contig.2	forward	330403	385790
PN4595-T23	contig.3	forward	385791	419759
PN4595-T23	contig.4	forward	419760	420265
PN4595-T23	contig.5	forward	420266	421321
PN4595-T23	contig.6	forward	421322	422778
PN4595-T23	contig.7	forward	422779	468663
PN4595-T23	contig.8	forward	468664	494417
PN4595-T23	contig.9	forward	494418	495207
PN4595-T23	contig.10	forward	495208	654207
PN4595-T23	contig.11	forward	654208	723702
PN4595-T23	contig.12	forward	723703	735948
PN4595-T23	contig.13	forward	735949	763675
PN4595-T23	contig.14	forward	763676	867387
PN4595-T23	contig.15	forward	867388	954202
PN4595-T23	contig.16	forward	954203	983122
PN4595-T23	contig.17	forward	983123	1040462
PN4595-T23	contig.18	forward	1040463	1119637
PN4595-T23	contig.19	forward	1119638	1137124
PN4595-T23	contig.20	forward	1137125	1155405
PN4595-T23	contig.21	forward	1155406	1173219
PN4595-T23	contig.22	forward	1173220	1368702
PN4595-T23	contig.23	complement	1368703	1371711
PN4595-T23	contig.24	forward	1371712	1391763
PN4595-T23	contig.25	complement	1391764	1447728
PN4595-T23	contig.26	forward	1447729	1485727
PN4595-T23	contig.27	complement	1485728	1510249
PN4595-T23	contig.28	forward	1510250	1680659
PN4595-T23	contig.29	forward	1680660	1812648
PN4595-T23	contig.30	forward	1812649	1816698
PN4595-T23	contig.31	forward	1816699	1831544
PN4595-T23	contig.32	forward	1831545	1904651
PN4595-T23	contig.33	forward	1904652	1960962
PN4595-T23	contig.34	forward	1960963	2009816
PN4595-T23	contig.35	forward	2009817	2019027
PN4595-T23	contig.36	complement	2019028	2020731
PN4595-T23	contig.37	forward	2020732	2034796
PN4595-T23	contig.38	forward	2034797	2096539
PN4595-T23	contig.39	forward	2096540	2118186
PN4595-T23	contig.40	forward	2118187	2160864
PN4595-T23	contig.41	forward	2160865	2161517
PN4595-T23	contig.42	forward	2161518	2162149
PN4595-T23	contig.43	forward	2162150	2162658
PN4595-T23	contig.44	forward	2162659	2163217
PN4595-T23	contig.45	forward	2163218	2164071
PN4595-T23	contig.46	forward	2164072	2169192
