# Supplementary material for: Differences in Genotype and Virulence among Four Multidrug-Resistant Streptococcus pneumoniae Isolates Belonging to the PMEN1 Clone
Source: PLoS One. 2011 Dec 19;6(12):e28850. doi: 10.1371/journal.pone.0028850 (PMC3242761; doi:10.1371/journal.pone.0028850)
Supplement: Table S3 — Scoring system to quantify otologic and systemic disease in the S. pneumoniae chinchilla model of OM. (XLS) [file pone.0028850.s004.xls]

## Sheet: S2
Table S3: Scoring system to quantify otologic and systemic disease in the S. pneumoniae chinchilla model of OM.
Otologic Score		1	2	3	4
Degree of otoscopic changes (inflammation)		None or Mild	Moderate	Frank purulence	Tympanic membrane rupture
Systemic Score	0	1	2	3	4
Systemic description	normal	Slightly lethargic, upright and steady on feet, head and ears down, responds by actively moving around cage rapidly when stimulated by voice or touch, eating and drinking, eyes 1/2 open.	Moderately lethargic, slightly ataxic, able to keep self upright, moving around cage slowly only when stimulated by voice or touch, eating treats and drinking water	Same as 2, but not eating or drinking, supportive treatment given	Extremely lethargic, extremely ataxic, not able to maintain an upright position, barely moving around cage, dyspnea, sacrificed; or dead upon arrival
