# Supplementary material for: Differences in Genotype and Virulence among Four Multidrug-Resistant Streptococcus pneumoniae Isolates Belonging to the PMEN1 Clone
Source: PLoS One. 2011 Dec 19;6(12):e28850. doi: 10.1371/journal.pone.0028850 (PMC3242761; doi:10.1371/journal.pone.0028850)
Supplement: Table S4 — List of the 96 distributed gene clusters vatiable amongst the PMEN1 strains. (XLS) [file pone.0028850.s005.xls]

## Sheet: S3
Table S4: List of the 96 distributed gene clusters vatiable amongst the PMEN1 strains.
NG#	Annotation	ATCC700669 ID	Position on ATCC700669	PN4595-T23 ID	Position on PN4595-T23	SV36-T3 ID	Position on SV36-T3	SV35-T23 ID	Position on SV35-T23
2	capsule biosynthesis tyrosine-protein kinase Wze	SPN23F_03210	306448..307137	CGSSp4595_0305	282207..282896	Missing	N/A	CGSSpSV35_0503	289552..290241
2	undecaprenylphosphate glucosephosphotransferase WchA (initial sugar transferase)	SPN23F_03220	307152..308519	CGSSp4595_0306	282911..284278	Missing	N/A	CGSSpSV35_0504	290256..291623
2	putative rhamnosyl transferase WchF	SPN23F_03230	308550..309728	CGSSp4595_0307	284309..285487	Missing	N/A	CGSSpSV35_0505	291654..292832
2	oligosaccharide repeat unit polymerase Wzy	SPN23F_03250	310028..311221	CGSSp4595_0308	285787..286980	Missing	N/A	CGSSpSV35_0506	293132..294325
2	putative glycosyltransferase WchV	SPN23F_03260	311225..312196	CGSSp4595_0310	286984..287955	Missing	N/A	CGSSpSV35_0507	294329..295300
2	putative glycosyltransferase WchW	SPN23F_03270	312203..313435	CGSSp4595_0311	287962..289194	Missing	N/A	CGSSpSV35_0508	295307..296539
2	capsule biosynthesis repeating unit flippase Wzx	SPN23F_03280	313437..314822	CGSSp4595_0312	289196..290581	Missing	N/A	CGSSpSV35_0509	296541..297926
2	putative glycerol phosphotransferase WchX	SPN23F_03290	314830..315978	CGSSp4595_0313	290589..291737	Missing	N/A	CGSSpSV35_0510	297934..299082
2	putative glycerol-2-phosphate dehydrogenase gtp1	SPN23F_03300	316014..317042	CGSSp4595_0314	291773..292801	Missing	N/A	CGSSpSV35_0511	299118..300146
2	putative nucleotidyl transferase gtp2	SPN23F_03310	317058..317762	CGSSp4595_0315	292817..293521	Missing	N/A	CGSSpSV35_0512	300162..300866
2	putative phosphotransferase gtp3	SPN23F_03320	317777..318610	CGSSp4595_0316	293542..294369	Missing	N/A	CGSSpSV35_0513	300887..301714
2	glucose-1-phosphate thymidyl transferase RmlA	SPN23F_03330	318770..319639	CGSSp4595_0317	294529..295398	Missing	N/A	CGSSpSV35_0514	301874..302743
2	dTDP-4-keto-6-deoxyglucose-3,5-epimerase RmlC	SPN23F_03340	319640..320233	CGSSp4595_0318	295399..295992	Missing	N/A	CGSSpSV35_0515	302744..303337
2	dTDP-glucose-4,6-dehydratase RmlB	SPN23F_03350	320246..321295	CGSSp4595_0319	296005..297054	Missing	N/A	CGSSpSV35_0516	303350..304399
2	dTDP-4-dehydrorhamnose reductase RmlD	SPN23F_03360	321361..322212	CGSSp4595_0320	297120..297971	Missing	N/A	CGSSpSV35_0517	304520..305317
2	transposase domain protein	Missing	N/A	Missing	N/A	CGSSpSV36_0284	286981..287394	Missing	N/A
2	UDP-glucose 6-dehydrogenase (UDP-Glc dehydrogenase)(UDP-GlcDH) (UDPGDH)	Missing	N/A	Missing	N/A	CGSSpSV36_0285	287473..288657	Missing	N/A
2	glycosyl transferase family 2 family protein WchE	Missing	N/A	Missing	N/A	CGSSpSV36_0286	288673..289926	Missing	N/A
2	hypothetical protein	Missing	N/A	Missing	N/A	CGSSpSV36_0289	292339..292494	Missing	N/A
3	putative mannitol-specific phosphotransferase system (PTS), IIBC component	SPN23F_03700	355990..357759	CGSSp4595_0352	330955..332724	Missing	N/A	CGSSpSV35_0553	339075..340844
3	putative transcriptional regulator	SPN23F_03710	357846..359738	CGSSp4595_0353	332811..334703	Missing	N/A	CGSSpSV35_0554	340931..342823
3	putative mannitol-specific phosphotransferase system (PTS), IIA component	SPN23F_03720	359740..360177	CGSSp4595_0354	334705..335142	Missing	N/A	CGSSpSV35_0555	342825..343262
3	mannitol-1-phosphate 5-dehydrogenase	SPN23F_03730	360239..361375	CGSSp4595_0355	335204..336340	Missing	N/A	CGSSpSV35_0556	343324..344460
3	ABC-type polar amino acid transport system, ATPase component	on contig		CGSSp4595_0356	336511..336669	Missing	N/A
3	ABC-type polar amino acid transport system, ATPase component	SPN23F_03750	361757..361870	CGSSp4595_0357	336722..336835	Missing	N/A	CGSSpSV35_0557	344842..344955
3	integrase. domain protein	Missing	N/A	Missing	N/A	CGSSpSV36_0316	321557..321862	Missing	N/A
7	immunity protein PncB	SPN23F_04831	471102..471263	on contig	on contig	on contig		Missing	N/A
7	putative uncharacterized protein PncC	SPN23F_04832	471268..471417	on contig	on contig	on contig		Missing	N/A
7	putative immunity protein PncM	SPN23F_04911	473783..473962	on contig	on contig	on contig		Missing	N/A
7	putative bacteriocin BlpI	SPN23F_04830	470900..471097	CGSSp4595_0469	444428..444625	CGSSpSV36_0025	429286..429483	Missing	N/A
7	putative bacteriocin BlpJ	SPN23F_04840	471564..471833	CGSSp4595_0470	445092..445361	CGSSpSV36_0026	429950..430219	Missing	N/A
7	putative bacteriocin BlpK	SPN23F_04850	471902..472150	CGSSp4595_0471	445430..445678	CGSSpSV36_0027	430288..430536	Missing	N/A
7	putative membrane protein	SPN23F_04890	472879..472995	CGSSp4595_0475	446407..446523			Missing	N/A
7	putative membrane protein BlpL	SPN23F_04910	473234..473605	CGSSp4595_0477	446879..447133	CGSSpSV36_0032	431737..431991	Missing	N/A
7	pncH	SPN23F_04920	473994..474134	CGSSp4595_0478	447522..447662	CGSSpSV36_0033	432380..432520	Missing	N/A
7	putative immunity protein BlpX	SPN23F_04930	474234..474617	CGSSp4595_0479	447762..448145	CGSSpSV36_0034	432620..433003	Missing	N/A
7	pncR	Missing	N/A	Missing	N/A	Missing	N/A	CGSSpSV35_0662	452682..452885
7	pncT	Missing	N/A	Missing	N/A	Missing	N/A	CGSSpSV35_0663	453203..453406
7	bacteriocin blpM (or pncI)*	Missing	N/A	Missing	N/A	Missing	N/A	CGSSpSV35_0665	455366..455620
10	rRNA adenine N-6-methyltransferase (Macrolide-lincosamide-streptogramin B resistance protein)	Missing	N/A	Missing	N/A	CGSSpSV36_1170	1229743..1230480	CGSSpSV35_1450	1252494..1253231
10	transposase family protein	Missing	N/A	Missing	N/A	CGSSpSV36_1171	c(1230737..1231984)	CGSSpSV35_1451	c(1253488..1254735)
14	antiholin	SPN23F_15300	c(1488824..1489156)	CGSSp4595_1511	c(1447895..1448227)	Missing	N/A	Missing	N/A
14	holin	SPN23F_15310	c(1489160..1489576)	CGSSp4595_1512	c(1448231..1448647)	Missing	N/A	Missing	N/A
14	putative uncharacterized prophage protein	SPN23F_15320	c(1489586..1489849)	CGSSp4595_1513	c(1448657..1448920)	Missing	N/A	Missing	N/A
14	phage structural protein	SPN23F_15330	c(1489909..1491987)	CGSSp4595_1514	c(1448980..1451058)	Missing	N/A	Missing	N/A
14	putative platelet-binding phage protein	SPN23F_15340	c(1491998..1497025)	CGSSp4595_1515	c(1451069..1455625)	Missing	N/A	Missing	N/A
14	siphovirus tail component family protein	SPN23F_15350	c(1497027..1498508)	CGSSp4595_1516	c(1455627..1457108)	Missing	N/A	Missing	N/A
14	putative phage minor tail protein	SPN23F_15360	c(1498538..1501819)	CGSSp4595_1517	c(1457138..1460419)	Missing	N/A	Missing	N/A
14	bacteriophage Gp15 family protein	SPN23F_15370	c(1501812..1502381)	CGSSp4595_1518	c(1460412..1460981)	Missing	N/A	Missing	N/A
14	phage protein	SPN23F_15380	c(1502394..1502882)	CGSSp4595_1519	c(1460994..1461482)	Missing	N/A	Missing	N/A
14	major tail shaft protein	SPN23F_15390	c(1502947..1503396)	CGSSp4595_1520	c(1461547..1461996)	Missing	N/A	Missing	N/A
14	minor capsid protein	SPN23F_15400	c(1503393..1503800)	CGSSp4595_1521	c(1461993..1462400)	Missing	N/A	Missing	N/A
14	minor capsid protein	SPN23F_15410	c(1503800..1504144)	CGSSp4595_1522	c(1462400..1462744)	Missing	N/A	Missing	N/A
14	minor capsid protein	SPN23F_15420	c(1504144..1504515)	CGSSp4595_1523	c(1462744..1463115)	Missing	N/A	Missing	N/A
14	phage protein	SPN23F_15430	c(1504505..1504897)	CGSSp4595_1524	c(1463105..1463497)	Missing	N/A	Missing	N/A
14	putative phage protein	SPN23F_15440	c(1504940..1505173)	CGSSp4595_1525	c(1463540..1463773)	Missing	N/A	Missing	N/A
14	putative phage capsid protein	SPN23F_15450	c(1505184..1506065)	CGSSp4595_1526	c(1463784..1464665)	Missing	N/A	Missing	N/A
14	putative phage scaffolding protein	SPN23F_15460	c(1506083..1506646)	CGSSp4595_1527	c(1464683..1465246)	Missing	N/A	Missing	N/A
14	minor capsid protein	SPN23F_15470	c(1506785..1507936)	CGSSp4595_1528	c(1465385..1466536)	Missing	N/A	Missing	N/A
14	hypothetical protein	on contig		CGSSp4595_1529	c(1466579..1466752)	Missing	N/A	Missing	N/A
14	putative minor capsid protein	SPN23F_15490	c(1508139..1509707)	CGSSp4595_1530	c(1466739..1468307)	Missing	N/A	Missing	N/A
14	putative phage terminase large subunit	SPN23F_15500	c(1509720..1511030)	CGSSp4595_1531	c(1468320..1469630)	Missing	N/A	Missing	N/A
14	hypothetical phage protein	SPN23F_15510	c(1511020..1511475)	CGSSp4595_1532	c(1469620..1470075)	Missing	N/A	Missing	N/A
14	putative phage protein	SPN23F_15520	c(1511679..1512425)	CGSSp4595_1533	c(1470279..1471025)	Missing	N/A	Missing	N/A
14	hypothetical protein	on contig		CGSSp4595_1534	1470137..1470313	Missing	N/A	Missing	N/A
14	parB-like nuclease domain protein	SPN23F_15530	c(1512406..1513494)	CGSSp4595_1535	c(1471006..1472094)	Missing	N/A	Missing	N/A
14	putative phage protein	SPN23F_15540	c(1513566..1513958)	CGSSp4595_1536	c(1472166..1472558)	Missing	N/A	Missing	N/A
14	gp29	SPN23F_15550	c(1513955..1514197)	CGSSp4595_1537	c(1472555..1472797)	Missing	N/A	Missing	N/A
14	yopX family protein	SPN23F_15560	c(1514257..1514631)	CGSSp4595_1538	c(1472857..1473231)	Missing	N/A	Missing	N/A
14	putative phage protein	SPN23F_15570	c(1514691..1514864)	CGSSp4595_1539	c(1473291..1473464)	Missing	N/A	Missing	N/A
14	putative phage protein	SPN23F_15580	c(1514864..1515151)	CGSSp4595_1540	c(1473464..1473751)	Missing	N/A	Missing	N/A
14	hypothetical phage protein	SPN23F_15590	c(1515151..1515648)	CGSSp4595_1541	c(1473751..1474248)	Missing	N/A	Missing	N/A
14	putative phage protein, gp24	SPN23F_15600	c(1515650..1515967)	CGSSp4595_1542	c(1474250..1474567)	Missing	N/A	Missing	N/A
14	putative phage protein	SPN23F_15610	c(1516016..1516222)	CGSSp4595_1543	c(1474616..1474822)	Missing	N/A	Missing	N/A
14	putative phage Holliday junction resolvase	SPN23F_15620	c(1516224..1516625)	CGSSp4595_1544	c(1474824..1475225)	Missing	N/A	Missing	N/A
14	phage protein	SPN23F_15630	c(1516636..1516848)	CGSSp4595_1545	c(1475236..1475448)	Missing	N/A	Missing	N/A
14	phage protein	SPN23F_15640	c(1516865..1517602)	CGSSp4595_1546	c(1475465..1476202)	Missing	N/A	Missing	N/A
14	phage protein	SPN23F_15650	c(1517604..1518038)	CGSSp4595_1547	c(1476204..1476638)	Missing	N/A	Missing	N/A
14	putative phage protein	SPN23F_15660	c(1518092..1518295)	CGSSp4595_1548	c(1476692..1476895)	Missing	N/A	Missing	N/A
14	putative DNA methylase	SPN23F_15670	c(1518330..1519439)	CGSSp4595_1549	c(1476930..1478039)	Missing	N/A	Missing	N/A
14	putative single-strand DNA-binding protein	SPN23F_15680	c(1519513..1520058)	CGSSp4595_1550	c(1478113..1478658)	Missing	N/A	Missing	N/A
14	phage protein	on contig		CGSSp4595_1551	c(1478648..1478824)	Missing	N/A	Missing	N/A
14	putative phage protein	SPN23F_15700	c(1520246..1521238)	CGSSp4595_1552	c(1478846..1479838)	Missing	N/A	Missing	N/A
14	phage single-strand DNA binding protein	SPN23F_15710	c(1521241..1521948)	CGSSp4595_1553	c(1479841..1480548)	Missing	N/A	Missing	N/A
14	putative phage protein	SPN23F_15720	c(1521954..1522406)	CGSSp4595_1554	c(1480554..1481006)	Missing	N/A	Missing	N/A
14	putative phage protein	SPN23F_15730	c(1522458..1522982)	CGSSp4595_1555	c(1481058..1481582)	Missing	N/A	Missing	N/A
14	putative phage protein, gp16	SPN23F_15740	c(1523063..1523329)	CGSSp4595_1556	c(1481663..1481929)	Missing	N/A	Missing	N/A
14	phage replication protein	SPN23F_15750	c(1523561..1523824)	CGSSp4595_1557	c(1482161..1482424)	Missing	N/A	Missing	N/A
14	putative DNA-binding protein	SPN23F_15770	1524490..1524852	CGSSp4595_1559	1483090..1483452	Missing	N/A	Missing	N/A
14	hypothetical phage protein	SPN23F_15780	1524874..1525254	CGSSp4595_1560	1483474..1483854	Missing	N/A	Missing	N/A
14	phage protein, ORF2	SPN23F_15790	1525268..1525618	CGSSp4595_1561	1483868..1484218	Missing	N/A	Missing	N/A
14	phage integrase	SPN23F_15800	1525737..1526864	CGSSp4595_1562	1484337..1485464	Missing	N/A	Missing	N/A
17	hypothetical protein	Missing	N/A	Missing	N/A	Missing	N/A	CGSSpSV35_1729	c(1525522..1525821)
17	hypothetical protein	Missing	N/A	Missing	N/A	Missing	N/A	CGSSpSV35_1730	c(1526002..1526364)
	* blpN (or pncJ) corresponds to CGSSpSV35_0666; this sequence is not in this list of distributed genes since the other genomes contain a region 98% identical to 70% of this sequence.
