# Supplementary material for: Differences in Genotype and Virulence among Four Multidrug-Resistant Streptococcus pneumoniae Isolates Belonging to the PMEN1 Clone
Source: PLoS One. 2011 Dec 19;6(12):e28850. doi: 10.1371/journal.pone.0028850 (PMC3242761; doi:10.1371/journal.pone.0028850)
Supplement: Table S5 — Antibiotic MIC for S. pneumoniae strains. (XLS) [file pone.0028850.s006.xls]

## Sheet: S5
Table S5 - Antibiotic MIC for S. pneumoniae strains
		Strain
		ATCC700669	PN4595-T23	SV35-T23	SV36-T3
Antibiotic	Amoxicillin-clav.acid	1.5 (S)	1.5 (S)	1 (S)	2 (S)
	Trimethoprim-Sulfa	1.5 (I)	3 (I)	32 ( R )	4 ( R )
	Levofloxacin	1 (S)	0.75 (S)	1 (S)	0.75 (S)
	Erythromycin	0.094 (S)	0.125 (S)	>256 ( R )	>256 ( R )
	Ceftriaxone	0.75 (I)	1 (I)	1 (I)	1.5 (I)
	Meropenem	0.25 (I)	0.38 (I)	0.38 (I)	0.5 (I)
	All values in mg/L
	(S) = sensitive
	(I) = Intermediate
	( R ) = Resistant
